# Supplementary material for: Preliminary Comparisons of Tender Shoots and Young Leaves of 12 Mulberry Varieties as Vegetables and Constituents Relevant for Their Potential Use as Functional Food for Blood Sugar Control
Source: Plants (Basel). 2023 Nov 2;12(21):3748. doi: 10.3390/plants12213748 (PMC10650630; doi:10.3390/plants12213748)
Supplement: Supplementary file 1 [file plants-12-03748-s001.zip]

Archive with 3 entries (3 files):
- Table S1 The content of main carbohydrates and SP in tender shoots and leaves of differential mulberry varieties.pdf
- Table S2 DNJ and Vc VC content in tender shoots and leaves of differential mulberry varieties.pdf
- Table S3 Total antioxidant activities of tender shoots and leaves in differential mulberry varieties.pdf
